# Supplementary material for: A new protocol for multispecies bacterial infections in zebrafish and their monitoring through automated image analysis
Source: PLoS One. 2024 Aug 8;19(8):e0304827. doi: 10.1371/journal.pone.0304827 (PMC11309447; doi:10.1371/journal.pone.0304827)
Supplement: S6 File — (ZIP) [file pone.0304827.s006.zip]

Archive with 6 entries (5 files):
- ImageAnalysis_Scripts/
- ImageAnalysis_Scripts/segmentation.ps1
- ImageAnalysis_Scripts/segmentation.sh
- ImageAnalysis_Scripts/co_localization.R
- ImageAnalysis_Scripts/check_measure.py
- ImageAnalysis_Scripts/sort_images_lif.py
